# Supplementary material for: Single-Cell RNA-Sequencing Reveals Interactions between Endometrial Stromal Cells, Epithelial Cells, and Lymphocytes during Mouse Embryo Implantation
Source: Int J Mol Sci. 2022 Dec 22;24(1):213. doi: 10.3390/ijms24010213 (PMC9820401; doi:10.3390/ijms24010213)
Supplement: Supplementary file 1 [file ijms-24-00213-s001.zip]

Archive with 2 entries (2 files):
- Figures_supplementary.pptx
- Suppl Tables.pdf
